# Supplementary material for: Development and validation of a disulfidptosis-related scoring system to predict clinical outcome and immunotherapy response in acute myeloid leukemia by integrated analysis of single-cell and bulk RNA-sequencing
Source: Front Pharmacol. 2023 Nov 20;14:1272701. doi: 10.3389/fphar.2023.1272701 (PMC10694296; doi:10.3389/fphar.2023.1272701)
Supplement: Supplementary file 2 [file DataSheet1.xlsx]

## Sheet: S1
Table S1: Basic information of series used in this study
Series accession numbers	Platform used	No. of input patients	Survivval Outcome
GSE10358	Affymetrix Human Genome U133 Plus 2.0 Array	91	OS
GSE12417-GPL96	Affymetrix Human Genome U133A Array	163	OS
GSE12417-GPL570	Affymetrix Human Genome U133 Plus 2.0 Array	79	OS
GSE37642-GPL96	Affymetrix Human Genome U133A Array	417	OS
GSE37642-GPL57	Affymetrix Human Genome U133 Plus 2.0 Array	136	OS
GSE71014	Illumina HumanHT-12 V4.0	104	OS
GSE14468	Affymetrix Human Genome U133 Plus 2.0 Array	490	OS
TCGA-LAML	Illumina RNAseq	173	OS

## Sheet: S2
Table S2: The magenta blue module genes obtained by WGCNA analysis.
AC115617.2
FAXDC2
RP11-244F12.2
GLOD5
HBQ1
GCLM
MYH10
FECH
EIF4HP2
C2orf88
CAPRIN2
HMBS
PLEKHH3
CTC-232P5.3
TPCN1
COL18A1
TUBB1
NEO1
SLC25A37
RP4-680D5.9
PFKM
RP11-673E1.3
SLC2A1
RFESD
TRIM10
FHL2
CA3-AS1
PDZK1IP1
TIMP3
C8orf88
2023-03-03
RBPMS2
COL6A4P2
SMIM1
BCAM
PLEKHA4
ANKRD9
TFRC
NMNAT3
SLC6A8
EPOR
ZFPM1
CSF1
HES6
RAB3IL1
RP6-99M1.3
ABCB6
AKR1C1
FAM65C
LEPR
SELP
ST6GALNAC4
RBM38
A4GALT
BACE2
CTTN
TMOD1
GP9
SLC6A9
GYPE
AQP1
MGAT3
RP11-498E2.9
FAM132B
ELL2
SPTBN2
NFIA
RHD
DNAJA4
RHCE
TUBB2A
TSPAN5
TGM2
PVRL1
AK1
RP11-12A2.1
YPEL4
FN3K
OSBP2
TPM1
SNCA
NPIPA5
RP11-20D14.6
TNS1
AQP3
PIP5K1B
CTD-3154N5.2
ARHGEF12
DNAJC6
GMPR
IFI27
FAM46C
BLVRB
GP1BB
ELOVL6
CNRIP1
KLF1
APOL4
MFSD2B
SPTB
ATP7B
C6orf25
GSTM3
TFR2
RP11-134O21.1
SLC14A1
FAM89A
ALDH1A1
SNORD3C
DMTN
APOC1
XK
TMCC2
MBOAT2
FAM178B
ITGB3
ITGA2B
KEL
PRDX2
MYL4
SPTA1
GATA1
ANK1
KCNH2
HBG1
GFI1B
CA2
EPB42
HEMGN
ADD2
GYPA
SELENBP1
RHAG
TAL1
FCER1A
PRG2
HBD
DLEU1_1
GYPB
HBM
NPPA-AS1_2
PPBP
PF4
CA1
AHSP
ALAS2
SLC4A1
AC020550.7
HBB
HBA2
HBA1
HBG2

## Sheet: S3
Table S3: LASSO regression model genes and coefficients
Gene	Coef
ST6GALNAC4	0.123132
AK1	0.191595
CSF1	0.112571
NEO1	0.119313
SLC14A1	-0.348982
GCLM	0.0904379
